# Supplementary material for: CsMIKC1 regulates inflorescence development and grain production in Cannabis sativa plants
Source: Hortic Res. 2024 Jun 12;11(8):uhae161. doi: 10.1093/hr/uhae161 (PMC11298619; doi:10.1093/hr/uhae161)
Supplement: Web_Material_uhae161 [file web_material_uhae161.zip]

Archive with 6 entries (6 files):
- Data S1 and S2-clean copy.xlsx
- supplementary figures V4-clean copy.pdf
- supplementary table1 V2-clean copy.xlsx
- supplementary table2-clean copy.xlsx
- supplementary table3-clean copy.xlsx
- supplementary table4-clean copy.xlsx
