# Supplementary material for: CsMIKC1 regulates inflorescence development and grain production in Cannabis sativa plants
Source: Hortic Res. 2024 Jun 12;11(8):uhae161. doi: 10.1093/hr/uhae161 (PMC11298619; doi:10.1093/hr/uhae161)
Supplement: Web_Material_uhae161 [file web_material_uhae161.zip › Data S1 and S2-clean copy.xlsx]

## Sheet: GBS genotypes on Chromosome 8
Data S1
chr8
SNP	sbjct	Physical Distence	Genetic Distence	DYF2-001	DYF2-002	DYF2-003	DYF2-004	DYF2-005	DYF2-006	DYF2-007	DYF2-008	DYF2-009	DYF2-010	DYF2-011	DYF2-012	DYF2-013	DYF2-014	DYF2-015	DYF2-016	DYF2-017	DYF2-018	DYF2-019	DYF2-020	DYF2-021	DYF2-022	DYF2-023	DYF2-024	DYF2-025	DYF2-026	DYF2-027	DYF2-028	DYF2-029	DYF2-030	DYF2-031	DYF2-032	DYF2-033	DYF2-034	DYF2-035	DYF2-036	DYF2-037	DYF2-038	DYF2-039	DYF2-040	DYF2-041	DYF2-042	DYF2-043	DYF2-044	DYF2-045	DYF2-046
GBS2022	chr8	2852022	10.66	b	h	b	a	-	h	b	h	a	a	a	h	b	b	b	b	b	h	b	a	a	a	h	h	-	a	b	h	h	h	h	a	a	a	a	a	h	b	-	h	a	a	b	a	b	b
GBS7061	chr8	4687061	11.17	b	h	b	a	b	h	b	h	a	a	a	h	a	b	b	b	b	h	b	h	a	a	h	h	b	a	b	h	h	h	h	h	a	a	h	a	h	b	a	h	a	a	b	a	b	b
GBS9688	chr8	5059687	11.24	b	h	b	a	b	h	b	h	a	a	h	h	b	b	b	b	b	h	b	b	a	a	h	h	b	a	b	h	h	h	h	h	a	a	h	a	h	b	a	h	a	a	b	a	b	b
GBS3844	chr8	6233844	11.47	b	h	b	-	-	h	b	h	a	a	-	h	a	b	b	b	b	h	b	a	a	a	h	a	-	a	b	h	h	h	h	a	a	a	h	a	h	b	a	a	a	a	b	a	-	b
GBS8636	chr8	7378636	11.47	b	h	b	a	-	h	b	h	a	a	b	h	h	b	b	b	-	h	b	a	a	a	b	a	b	a	b	h	h	h	h	h	a	a	a	a	h	b	-	b	a	a	b	-	b	b
GBS0247	chr8	7810247	11.51	b	h	b	a	b	h	b	-	a	a	a	h	h	b	b	b	b	h	b	h	a	a	h	h	b	a	b	h	h	h	h	h	a	a	h	a	h	b	-	h	a	a	b	-	b	b
GBS9655	chr8	8589655	12.18	b	h	b	a	b	h	b	a	a	a	b	b	h	b	b	b	b	b	b	b	h	a	h	h	-	a	h	h	h	h	h	a	a	a	h	a	h	b	a	h	a	a	b	a	b	b
GBS6676	chr8	9676676	13.51	b	h	b	a	b	h	b	h	a	a	b	b	h	b	b	b	b	h	b	a	h	a	h	h	b	a	h	h	h	h	h	h	a	a	h	a	h	b	-	h	a	a	b	a	h	b
GBS5260	chr8	10685260	13.81	b	h	b	a	b	h	b	h	a	a	h	h	h	b	b	b	b	h	b	h	h	a	h	h	b	a	h	h	h	h	a	h	a	a	h	a	h	b	a	h	a	a	b	a	b	b
GBS3943	chr8	11223943	13.87	b	h	b	a	b	h	b	h	a	a	a	h	b	b	b	b	b	h	b	h	h	a	h	h	b	a	h	h	h	h	a	h	a	a	h	a	h	b	a	h	a	a	b	a	b	b
GBS5417	chr8	11755417	15.15	b	h	b	a	b	h	b	h	a	a	h	a	-	b	b	b	b	h	b	h	h	h	h	h	b	a	h	h	h	h	h	h	a	a	h	a	h	b	a	h	a	a	b	a	b	-
GBS5571	chr8	12165570	15.81	b	h	b	a	-	h	b	h	a	a	-	b	b	b	b	b	b	h	b	h	h	h	h	h	b	a	h	h	h	h	a	h	a	a	h	a	h	b	a	h	a	a	b	a	b	b
GBS1880	chr8	12541880	16.46	b	h	b	a	b	h	b	h	a	a	b	h	b	h	b	b	b	h	b	h	h	h	h	h	b	a	h	h	h	h	h	h	a	a	h	a	h	b	b	h	a	a	b	-	b	b
GBS8861	chr8	13008861	16.62	b	h	b	-	b	h	b	h	a	h	h	h	b	h	b	b	b	h	b	h	h	h	h	h	a	a	h	h	h	h	h	h	a	a	h	a	h	b	a	h	a	-	b	a	b	b
GBS8910	chr8	13558910	16.7	b	h	b	a	-	h	b	h	a	a	a	h	b	b	b	b	b	h	h	-	h	h	h	h	a	a	h	h	h	h	b	h	a	a	h	a	h	b	-	h	a	a	b	-	b	b
GBS5396	chr8	14015396	17.07	b	h	b	a	b	h	b	h	a	a	h	h	b	b	b	b	b	h	b	h	h	h	h	h	h	a	h	h	h	h	h	h	a	a	h	a	h	b	a	h	a	a	b	a	b	h
GBS5252	chr8	14485252	17.57	b	h	b	a	-	h	b	a	a	a	-	h	b	b	b	b	b	h	b	-	h	h	b	h	h	a	h	h	h	h	b	a	a	a	h	a	h	b	a	h	a	a	b	a	-	b
GBS2856	chr8	15822856	17.67	b	h	b	a	-	h	b	h	a	h	b	a	b	b	b	b	b	h	b	h	h	h	h	a	h	a	h	h	h	h	h	h	a	a	b	a	h	b	a	h	a	a	b	a	b	b
GBS1670	chr8	16891670	17.96	b	h	b	a	-	h	b	a	a	a	h	h	b	b	b	b	b	h	b	h	h	h	h	h	h	a	h	h	h	h	h	h	a	a	h	a	h	b	-	h	a	a	b	-	b	b
GBS4340	chr8	18324340	17.99	b	h	b	a	b	h	b	h	a	a	-	a	b	b	b	b	b	h	b	b	h	h	h	h	-	a	h	h	h	h	h	h	h	a	h	a	h	b	a	h	a	a	b	-	b	b
GBS1018	chr8	18971018	28.08	b	b	h	h	-	a	b	h	a	a	a	h	b	h	h	b	a	h	b	h	h	h	a	h	b	a	b	h	h	h	b	h	a	a	h	h	a	h	-	h	a	h	h	a	b	b
GBS1244	chr8	19661244	28.3	b	b	h	a	b	a	b	h	a	a	a	h	b	h	h	b	h	h	b	h	h	h	a	b	b	a	b	h	h	h	b	h	a	a	h	h	a	h	a	h	a	-	a	a	b	b
GBS0100	chr8	20370100	28.82	b	b	h	h	-	a	b	h	a	a	b	h	b	h	h	b	a	h	b	h	h	h	-	h	a	h	b	b	h	h	b	h	a	a	b	h	a	h	a	h	a	a	h	a	b	b
GBS3004	chr8	21403004	35.38	b	h	h	h	-	a	b	a	a	a	a	h	b	h	h	b	h	h	b	h	h	h	h	a	a	h	b	h	h	h	b	h	a	a	h	a	a	h	b	h	a	h	h	a	b	b
GBS0009	chr8	22230009	37.64	b	b	h	h	a	a	b	a	a	a	a	h	b	h	h	b	h	h	b	h	h	h	h	h	a	h	b	h	h	h	b	h	a	a	h	h	a	h	b	h	a	h	h	a	b	b
GBS2729	chr8	22982729	39.55	b	b	h	h	-	a	b	a	a	a	a	h	b	h	h	b	h	h	b	a	h	h	h	h	a	h	b	h	h	h	b	h	a	a	b	h	a	h	b	h	a	h	h	a	h	b
GBS1736	chr8	23531736	41.02	b	b	h	h	-	a	b	a	a	a	a	h	b	h	h	b	b	h	b	a	h	h	h	h	a	h	b	h	h	h	b	h	a	a	a	h	a	h	-	h	a	h	h	-	h	b
GBS4035	chr8	24014035	47.2	b	b	h	h	b	a	h	a	a	a	a	h	b	a	h	b	h	a	h	h	h	h	h	h	a	h	b	a	h	h	b	h	a	h	h	b	a	h	b	h	a	b	h	h	h	b
GBS0997	chr8	24950997	48.79	b	b	h	h	-	a	h	a	a	a	a	-	b	a	h	b	-	a	h	b	h	h	h	h	a	h	b	a	h	h	b	b	a	h	b	b	a	h	b	h	a	b	h	-	h	b
GBS9967	chr8	25839967	49.15	b	b	h	h	-	a	h	a	a	a	a	b	b	a	h	b	h	a	h	b	h	a	h	h	b	h	b	a	h	h	b	b	a	h	h	b	a	h	b	h	a	b	a	a	-	b
GBS0280	chr8	26230280	59.65	b	h	h	h	-	a	h	a	h	a	a	a	b	a	h	b	h	a	h	h	h	h	h	b	a	h	b	a	h	h	a	b	a	a	b	b	a	b	b	h	b	h	h	-	h	b
GBS6778	chr8	26656778	64.41	b	h	h	h	h	a	h	a	h	a	-	h	b	a	h	b	h	a	h	a	h	h	h	b	a	h	b	a	h	h	h	b	a	a	b	b	h	b	-	h	b	h	h	b	h	b
GBS6255	chr8	27046255	70.87	b	h	h	h	b	a	h	-	h	a	a	h	b	a	h	b	h	a	h	b	h	h	h	b	a	h	b	a	h	h	h	b	a	a	b	b	h	b	-	b	b	b	h	b	h	b
GBS6345	chr8	27536344	78.14	b	h	h	h	b	a	h	a	h	a	a	a	b	a	h	b	a	a	h	b	h	h	h	b	a	h	b	a	h	h	h	h	a	a	b	b	h	b	b	b	b	h	h	b	h	b
GBS3510	chr8	27913509	111.69	b	h	h	h	h	a	h	a	b	a	a	h	b	a	h	b	h	a	h	b	h	h	h	b	a	h	b	a	b	h	h	h	a	a	b	b	h	b	b	b	b	b	h	b	h	b
GBS0802	chr8	28390802	116.11	b	h	h	b	a	a	h	a	b	a	a	h	b	a	h	b	h	a	h	h	h	h	-	b	a	h	b	a	b	h	a	h	a	a	-	b	h	b	-	b	b	h	b	b	a	b
GBS6394	chr8	29716394	123.03	b	h	h	b	-	a	h	a	b	a	a	b	b	a	h	b	b	a	h	b	h	h	h	b	a	h	b	a	b	h	h	h	a	a	b	b	h	b	b	b	b	h	b	b	a	b
GBS7989	chr8	30997989	123.36	b	h	h	h	a	a	h	a	b	a	a	h	b	a	h	b	h	a	h	a	h	h	h	-	a	h	b	a	b	h	b	h	a	a	h	b	h	b	-	b	b	b	h	b	a	b
GBS0493	chr8	31330493	124.35	b	h	b	h	-	a	h	a	b	a	a	h	b	a	h	b	h	a	h	h	h	h	h	b	a	h	b	a	b	h	h	h	a	a	h	b	h	b	b	b	b	b	h	b	a	b
GBS2603	chr8	31652603	124.82	b	h	h	b	a	a	h	a	b	a	a	h	b	a	h	b	h	a	h	h	h	h	h	b	a	h	b	a	b	h	h	h	a	a	h	b	h	b	b	b	b	h	h	b	a	b
GBS7959	chr8	32207959	126.3	b	h	h	h	-	a	h	a	b	a	-	h	b	a	h	b	h	a	h	h	h	h	h	b	a	h	b	a	b	h	h	h	a	a	h	b	h	b	b	b	b	b	h	b	a	b
GBS6268	chr8	32286268	127.3	b	h	h	h	h	a	h	a	b	a	-	h	b	a	h	b	h	a	h	-	h	h	a	b	a	h	b	a	b	h	-	h	a	a	-	b	h	b	b	b	b	b	h	b	a	b
GBS3737	chr8	32423737	128.57	b	h	h	h	-	a	h	a	b	a	a	a	b	a	h	b	h	a	h	h	h	h	h	b	a	h	b	a	b	h	b	h	a	a	h	b	h	b	b	b	b	b	a	b	a	b
GBS8454	chr8	32518454	134.22	b	h	h	b	b	a	h	a	b	a	a	h	b	a	h	b	h	a	h	h	h	h	h	b	-	h	b	a	b	h	h	a	a	a	h	b	h	b	b	b	b	a	h	b	a	b
GBS0277	chr8	32560277	136.1	b	h	h	h	b	a	h	a	b	a	a	h	b	a	h	b	h	a	h	h	h	h	h	b	a	h	b	a	b	h	h	a	a	a	a	b	h	b	-	b	b	h	h	b	a	b
GBS4683	chr8	32704683	143.67	b	h	h	h	a	a	h	a	b	a	-	h	b	a	h	b	h	a	h	h	h	h	h	b	a	h	b	a	b	h	h	a	a	a	h	b	h	b	b	b	b	h	h	b	a	b
GBS1899	chr8	32821899	144.21	b	h	h	h	-	a	h	a	b	a	a	h	b	a	h	b	h	a	h	a	h	h	h	b	a	h	b	a	b	h	h	a	a	a	h	b	h	b	b	b	b	b	h	b	a	b
GBS3912	chr8	32933912	144.21	b	h	h	a	-	a	h	a	b	a	a	b	b	a	h	b	h	a	h	h	h	h	h	b	a	h	b	a	b	h	h	a	a	a	h	b	h	b	b	b	b	a	b	b	a	b
GBS5880	chr8	33045880	144.35	b	b	h	h	-	a	h	a	b	a	a	h	b	a	h	b	h	a	h	h	h	h	h	b	-	h	b	a	b	h	h	a	a	a	h	b	h	b	-	b	b	h	h	b	a	b
GBS2010	chr8	33132010	147.72	b	h	h	a	-	a	h	a	b	a	a	b	b	a	h	b	h	a	h	a	h	h	b	b	a	h	b	a	b	h	a	a	a	a	h	b	h	b	-	b	b	h	h	b	a	b
GBS8382	chr8	33188382	147.79	b	h	h	h	-	a	h	a	b	a	a	h	b	a	h	b	h	a	h	h	h	h	h	b	a	h	b	a	h	h	h	a	a	a	h	b	h	b	b	b	b	h	h	b	a	b
GBS0729	chr8	33210729	153.65	b	h	h	h	a	a	h	a	b	a	a	h	b	a	h	b	h	a	h	b	h	b	h	b	a	h	b	a	b	h	h	a	a	a	h	b	h	b	b	b	b	h	h	b	a	b
GBS1754	chr8	33221754	160.82	b	h	h	h	a	a	h	a	b	a	a	h	b	a	h	b	h	a	h	h	h	b	h	b	a	h	b	a	b	h	h	a	a	a	h	b	h	b	b	b	b	h	h	b	a	b
GBS8215	chr8	33238215	161.38	b	h	h	h	h	a	h	a	b	a	a	h	b	a	h	b	h	a	h	h	h	b	h	b	a	h	b	a	b	h	h	a	a	a	h	b	h	b	b	b	b	h	h	b	a	b
GBS2763	chr8	33252763	166.71	b	h	h	h	-	a	h	a	b	a	a	h	b	a	h	b	h	a	h	h	h	b	h	b	a	h	b	a	b	h	h	a	a	h	h	b	h	b	b	b	b	b	a	b	a	b
GBS3738	chr8	33283738	172.02	b	h	h	h	a	a	h	a	b	a	a	h	b	a	h	b	h	a	h	h	h	b	h	b	-	h	b	a	b	h	h	a	a	a	a	b	h	b	-	b	b	h	h	b	a	b
GBS9405	chr8	33319405	199.68	b	h	h	h	-	a	h	a	b	a	a	a	b	a	h	b	h	a	h	b	h	b	h	b	a	h	b	a	b	h	b	a	a	a	h	b	h	b	-	b	b	h	b	a	a	b
GBS1073	chr8	33351073	206.29	b	h	h	h	a	a	h	a	b	a	a	h	b	a	h	b	h	a	h	b	h	b	h	b	a	h	b	a	b	h	h	a	a	a	h	b	h	b	-	b	b	h	b	-	a	b
GBS6881	chr8	33376881	214.28	b	h	h	h	h	a	h	a	b	a	a	h	b	a	h	b	h	a	h	h	h	b	h	b	a	h	b	a	b	h	h	a	a	a	h	b	h	b	-	b	b	h	h	b	a	b
GBS2767	chr8	33402767	222.17	b	h	h	h	-	a	h	a	b	a	a	h	b	a	h	b	h	a	h	h	h	b	h	b	a	h	b	a	b	h	h	a	a	a	h	b	h	b	b	b	b	h	a	h	a	b
GBS3255	chr8	33413255	236.5	b	h	h	-	h	a	h	a	b	a	a	h	b	a	h	b	h	a	h	h	h	b	h	b	a	h	b	a	b	h	h	a	a	a	h	b	h	b	b	b	b	h	h	h	a	b
GBS2574	chr8	33422574	240.41	b	h	h	h	a	a	h	a	b	a	a	h	b	a	h	b	h	a	h	b	h	b	h	b	a	h	b	a	b	h	a	a	a	a	b	b	h	b	b	b	b	h	h	h	a	b
GBS2534	chr8	33442534	241.09	b	h	h	h	b	a	h	a	b	a	a	a	b	h	h	b	h	a	h	a	h	b	h	b	-	h	b	a	b	h	h	a	a	a	a	b	h	b	-	b	b	h	h	h	a	b
GBS3174	chr8	33483174	244.98	b	h	h	b	b	a	h	-	b	a	-	b	b	a	h	b	b	a	h	h	h	b	b	b	-	h	b	a	b	h	h	a	a	a	-	b	h	b	-	b	b	h	a	b	-	b
GBS3501	chr8	33513501	255.04	b	h	h	-	a	a	h	a	b	a	a	-	b	a	h	b	h	a	h	h	h	b	h	b	-	h	b	a	b	h	h	a	a	a	h	b	h	b	b	b	b	h	h	h	a	b
GBS2008	chr8	33662008	256.25	b	h	h	b	b	a	h	a	b	a	-	h	b	a	h	b	b	a	h	-	h	b	h	b	a	h	b	a	b	h	h	a	a	a	b	b	h	b	-	b	b	a	h	a	a	b
GBS4612	chr8	33734612	258	b	h	h	h	a	a	h	a	b	a	a	h	b	a	h	b	h	a	h	a	h	b	h	b	a	h	b	a	b	h	h	a	h	a	h	b	h	b	b	b	h	h	h	h	a	b
GBS2349	chr8	33922349	260.66	b	h	h	h	-	a	h	a	b	a	a	b	b	a	h	b	h	a	h	b	h	b	h	b	-	h	b	a	b	h	h	a	a	a	h	b	h	b	-	b	b	b	h	-	a	b
GBS7292	chr8	33987292	276.88	b	h	h	h	b	a	h	a	b	a	a	h	b	a	h	b	h	a	h	h	h	b	h	b	a	h	b	a	b	h	h	a	a	a	h	b	h	b	-	b	b	h	h	a	a	b
GBS4851	chr8	34034851	289.59	b	h	h	-	-	a	h	a	b	a	a	a	b	a	h	b	h	a	h	-	h	b	h	b	-	h	b	a	b	h	h	a	a	a	h	b	h	b	-	b	b	a	h	a	a	b
GBS1747	chr8	34121747	303.3	b	h	b	h	h	a	h	a	b	a	-	h	b	a	h	b	h	a	h	h	h	b	b	b	a	h	b	a	b	h	h	a	a	a	h	b	h	b	b	b	b	h	h	a	a	b
GBS7945	chr8	34237945	303.59	b	h	h	h	-	a	h	a	b	a	-	h	b	a	h	b	h	a	h	h	h	b	a	b	a	h	b	a	b	h	h	a	a	a	b	b	h	b	b	b	b	h	h	h	a	b
GBS0938	chr8	34260938	336.98	b	h	h	h	a	a	h	a	b	a	a	a	b	a	h	b	h	a	h	b	h	b	h	b	a	h	b	a	b	h	-	a	a	a	h	b	h	b	b	b	b	h	a	a	a	b
GBS6063	chr8	34406063	351.15	b	h	h	h	a	h	b	a	b	a	b	-	h	a	h	b	a	b	b	h	h	b	b	a	b	h	b	a	b	b	b	a	b	h	b	b	h	h	-	a	h	b	h	a	a	h
GBS8755	chr8	34618755	356.87	b	h	h	a	b	a	h	-	b	a	a	a	b	a	h	b	h	a	h	b	h	b	a	b	-	h	b	a	b	h	-	a	a	a	h	b	h	b	b	b	b	h	-	-	a	b
GBS3443	chr8	34913443	362.05	b	h	h	h	-	a	h	a	b	a	-	h	b	a	h	b	h	a	h	h	h	b	h	b	a	h	b	a	b	h	h	a	a	a	h	b	h	b	-	b	b	h	h	h	a	b
GBS5430	chr8	40285430	366.55	b	h	h	h	-	a	h	a	b	a	-	h	b	a	h	b	h	a	h	h	h	b	h	b	a	h	b	a	b	h	b	a	a	a	h	b	h	b	b	b	b	h	h	a	-	b
GBS7854	chr8	40777854	367.65	b	h	h	h	-	a	h	a	b	a	-	h	b	a	h	b	h	a	h	h	h	b	h	b	-	h	b	a	h	h	h	a	a	a	h	b	h	b	-	b	b	h	b	a	a	b
GBS7997	chr8	41217997	375.43	b	h	h	b	b	a	h	a	b	a	a	h	b	a	h	b	h	a	h	h	h	b	h	b	a	h	b	a	b	h	a	a	-	a	h	b	h	b	-	b	b	h	b	h	a	b
GBS2781	chr8	41742781	376.62	b	h	h	h	-	a	h	a	-	a	-	b	b	a	h	b	-	a	h	-	h	b	a	b	-	h	b	a	b	h	h	a	a	a	h	b	h	b	-	b	b	h	h	a	a	b
GBS4401	chr8	42174401	378.16	b	h	h	b	b	a	h	a	b	a	a	a	b	a	h	b	a	a	h	b	h	b	h	b	a	h	b	a	b	h	b	a	a	a	h	b	h	b	b	b	b	h	-	-	a	b
GBS6160	chr8	42546160	389.31	b	h	h	h	-	a	h	a	b	a	-	h	b	a	h	b	h	a	h	h	h	b	h	b	a	h	b	a	b	h	a	a	a	a	h	b	h	b	-	b	b	h	h	h	a	b
GBS4377	chr8	42854377	403.11	b	h	h	h	a	a	h	a	b	a	a	h	b	h	h	b	h	a	h	h	h	b	h	b	-	h	b	a	b	h	h	a	a	a	h	b	h	b	b	b	b	h	h	a	a	b
GBS6012	chr8	43766012	422.92	b	h	h	h	-	a	h	a	b	a	a	a	b	a	h	b	h	a	h	h	h	b	h	b	a	h	b	a	b	h	a	a	a	a	h	b	h	b	-	b	b	h	h	b	a	b
GBS9533	chr8	44169533	424.12	b	h	h	h	-	a	h	a	b	a	a	h	b	a	h	b	a	a	h	h	h	b	h	b	a	h	b	a	b	h	h	a	a	a	h	b	h	b	-	b	b	h	h	a	a	b
GBS5851	chr8	45095851	470.87	b	h	h	a	-	a	h	a	b	a	a	h	b	a	h	b	a	a	h	b	h	b	h	b	a	h	b	a	b	h	h	a	b	a	h	b	h	b	b	b	b	h	b	b	a	h
GBS9181	chr8	46099181	512.75	b	h	h	h	h	h	a	b	b	h	b	a	h	b	b	a	h	h	h	b	h	h	h	h	h	h	b	b	b	a	a	a	h	h	h	b	b	b	h	a	a	b	a	b	b	h
GBS4926	chr8	46444926	522.16	b	h	h	a	a	a	h	a	b	a	-	h	b	a	h	b	a	a	h	h	h	b	b	b	a	h	b	a	b	h	h	a	h	a	h	b	b	b	-	b	b	h	h	h	a	h
GBS5570	chr8	46795570	545.01	b	h	h	h	-	a	h	a	b	a	a	h	b	a	h	b	a	a	h	h	h	b	b	b	-	h	b	a	b	h	h	a	h	a	h	b	b	b	b	b	b	h	h	b	a	h
GBS1699	chr8	47101699	571.53	b	h	h	h	h	a	h	b	b	a	b	h	b	a	h	b	a	a	h	h	h	b	b	b	a	h	b	a	b	h	h	a	h	h	h	b	b	b	-	b	b	h	h	-	a	h
GBS9266	chr8	47479266	655.62	b	h	b	h	a	a	h	h	b	h	b	h	-	h	h	b	a	a	h	h	b	b	b	b	-	h	h	h	b	h	h	h	h	h	a	b	b	b	b	b	b	h	h	b	a	h
GBS5422	chr8	47805422	660.33	b	h	b	a	a	a	h	h	b	h	-	h	b	h	h	b	a	a	h	h	b	b	b	b	h	h	h	h	b	h	h	h	h	h	a	b	b	b	-	b	b	h	h	b	a	h
GBS8523	chr8	48118523	661.01	b	h	b	a	h	a	h	b	b	h	b	h	b	h	h	b	a	a	h	h	b	b	b	b	-	h	h	h	b	h	h	b	h	h	a	b	b	b	b	b	b	b	a	b	a	h
GBS3018	chr8	48423018	661.57	b	a	b	h	a	a	h	h	b	h	b	a	b	a	h	b	a	a	h	b	b	b	b	b	-	h	h	h	b	h	h	h	h	h	a	b	b	b	b	b	b	h	h	-	a	h
GBS3763	chr8	49203763	665.26	b	h	b	a	-	a	h	b	b	h	b	h	b	h	h	b	-	a	h	b	b	b	b	b	a	h	h	h	b	h	h	h	h	h	a	h	b	b	-	b	b	h	h	a	a	h
GBS8447	chr8	49558447	685.88	b	h	b	h	b	a	h	a	b	h	-	a	b	h	h	h	a	a	h	h	h	b	b	b	h	h	h	h	b	h	h	a	h	a	a	h	b	b	b	b	b	a	h	b	a	a
GBS7490	chr8	49947490	685.91	b	h	b	h	b	a	h	h	b	h	b	b	b	h	h	h	a	a	h	h	h	b	b	b	-	h	h	h	b	h	h	h	h	h	a	h	b	b	a	b	b	a	h	h	a	a
GBS1284	chr8	50391284	689.17	b	h	b	h	b	a	h	h	b	h	b	a	b	h	h	h	a	a	h	h	h	b	b	b	b	h	h	h	b	h	h	h	h	h	a	h	b	b	-	b	b	a	b	h	a	a
GBS3148	chr8	50733148	702.84	b	h	b	h	-	a	h	h	b	h	b	h	b	h	h	h	a	a	h	h	h	b	b	b	a	h	h	h	b	h	h	h	h	h	a	h	b	b	a	b	b	a	h	-	a	a
GBS2494	chr8	51052492	719.44	b	h	b	h	b	a	h	h	b	h	b	-	b	h	h	h	a	a	h	h	h	b	b	b	b	h	h	h	b	h	h	b	h	h	a	h	b	b	a	b	b	-	h	b	a	a
GBS2830	chr8	51372830	719.78	b	h	b	h	-	a	h	h	b	h	b	a	-	h	h	h	a	a	h	h	h	b	b	b	-	h	h	h	b	h	b	h	h	h	a	a	b	b	-	b	b	a	b	h	a	a
GBS2770	chr8	51702770	720.26	b	h	b	h	b	a	h	h	b	h	b	a	b	h	h	h	a	a	h	h	h	b	b	b	a	h	h	h	b	h	h	h	h	h	a	h	b	b	a	b	b	a	b	h	a	a
GBS2215	chr8	52032215	724.93	b	h	b	h	b	a	h	h	b	h	b	b	b	h	h	h	a	a	h	h	h	b	b	b	h	h	h	h	b	h	h	h	h	h	h	b	b	b	b	b	b	a	h	h	a	a
GBS6956	chr8	52336956	728.89	b	h	b	h	-	a	h	h	b	h	-	a	-	h	h	h	a	a	h	h	h	b	b	b	a	h	a	h	b	h	a	a	h	h	h	h	b	b	-	b	b	a	h	h	a	a
GBS6622	chr8	52596622	730.81	b	h	b	h	-	a	h	h	b	h	b	h	b	h	h	h	a	a	h	h	h	b	b	b	a	h	h	h	b	h	h	h	h	h	h	h	b	b	-	b	b	a	h	a	h	a
GBS3309	chr8	52883309	731.14	b	h	b	h	-	a	h	h	b	a	-	h	b	h	h	h	a	a	h	a	h	b	b	b	-	h	h	h	b	h	h	h	h	h	h	h	b	b	-	b	b	a	h	b	a	a
GBS3496	chr8	53103496	734.44	b	h	b	h	-	a	h	b	b	a	-	h	-	h	h	h	a	a	h	b	h	b	b	b	b	h	h	h	b	h	h	h	h	h	h	a	b	b	-	b	b	a	h	b	a	a
GBS4717	chr8	53514717	736.75	b	b	b	h	b	a	h	h	b	a	b	h	h	h	h	h	a	a	h	h	h	b	b	b	a	h	h	h	b	h	h	h	h	h	h	a	b	b	h	b	b	a	h	a	a	a
GBS6655	chr8	53846654	737.61	b	h	b	a	b	a	h	a	b	a	b	h	h	h	h	h	a	a	h	h	h	b	b	b	h	h	h	a	b	h	h	a	h	h	h	a	b	b	h	b	b	a	a	h	a	a
GBS8958	chr8	54128958	739.04	b	h	b	h	-	a	h	b	b	a	b	h	-	h	h	h	a	a	h	h	h	b	b	b	h	h	h	a	b	h	h	h	h	h	h	a	b	b	h	b	b	a	a	a	a	h
GBS2282	chr8	54422282	757.48	b	h	b	a	b	a	b	b	b	a	b	h	b	b	h	h	h	a	a	h	h	b	h	b	b	h	h	a	h	b	h	h	h	h	h	a	b	b	h	b	b	a	h	a	a	h
GBS1381	chr8	54801381	758.35	a	h	b	a	b	a	b	b	b	a	h	h	h	b	h	h	h	a	a	h	h	b	h	b	h	h	h	a	h	b	h	h	h	h	h	a	b	b	a	b	b	h	b	a	a	h
GBS4444	chr8	55134444	760.96	b	h	b	a	b	a	b	b	b	a	a	h	b	b	h	h	b	a	a	h	h	b	h	b	h	h	h	a	h	b	h	h	b	h	h	a	b	b	h	b	b	h	h	a	a	h
GBS7719	chr8	55477719	761.44	h	h	b	a	b	a	b	b	b	a	b	a	b	b	h	h	h	a	a	h	h	b	h	b	a	h	h	a	h	b	h	h	h	h	h	a	b	b	-	b	b	h	a	a	a	h
GBS7570	chr8	55797570	762.85	-	h	b	-	b	a	b	b	b	a	b	h	h	b	h	h	b	a	a	a	h	b	b	b	-	h	h	a	h	b	b	h	h	h	h	a	b	b	h	b	b	h	b	a	a	h
GBS5710	chr8	56175710	763.06	h	h	b	a	b	a	b	b	b	a	-	b	h	b	h	h	h	a	a	h	h	b	h	b	h	h	h	a	h	b	h	h	b	h	h	a	b	b	b	b	b	b	h	a	a	h
GBS9410	chr8	56539410	771.25	a	h	b	a	b	a	b	b	b	a	h	h	a	b	h	h	b	a	a	h	h	b	h	b	h	h	h	a	b	b	a	h	h	h	h	a	b	b	a	b	b	b	a	a	a	h
GBS0958	chr8	56800958	771.63	a	h	b	a	b	a	b	b	b	a	h	h	-	b	h	h	b	a	a	b	h	b	a	b	h	h	h	h	b	b	a	h	h	h	h	a	b	b	a	b	b	b	a	a	a	h
GBS4516	chr8	57034516	771.76	a	h	b	a	-	a	b	b	b	a	a	h	h	b	h	h	b	a	a	h	h	b	h	b	b	h	h	a	b	b	a	h	h	h	h	a	b	b	a	b	b	b	a	a	a	h
GBS2829	chr8	57322829	773.57	a	h	b	h	b	a	b	b	b	a	h	h	a	b	h	h	b	a	a	h	h	h	h	b	b	h	h	h	b	b	h	h	h	h	b	a	b	b	a	b	b	b	a	a	a	h
GBS6389	chr8	57626389	774.94	a	a	b	b	-	a	b	b	h	a	a	h	h	b	h	h	b	a	a	h	h	h	h	b	h	h	h	h	b	b	a	h	h	h	h	a	b	b	a	b	b	b	a	b	a	h
GBS0971	chr8	57910971	775.09	a	h	b	h	b	a	b	b	h	a	h	h	h	h	h	h	b	a	a	h	h	h	h	b	a	h	h	h	b	b	a	h	h	h	h	a	b	b	a	b	b	b	a	a	a	h
GBS8202	chr8	58198202	776.03	a	h	b	h	-	a	b	b	h	a	h	h	b	b	h	h	b	a	a	h	h	h	h	-	b	h	h	h	b	b	a	h	h	h	a	a	b	b	a	b	b	b	a	a	a	h
GBS1084	chr8	58511084	779.97	a	h	b	h	-	a	b	b	h	a	b	h	-	b	h	a	b	h	a	h	h	h	h	b	h	h	h	h	b	b	a	h	b	h	h	a	b	b	a	b	b	a	a	h	a	b
GBS4524	chr8	58844523	780.88	a	h	b	a	b	a	b	b	h	a	-	h	h	b	h	a	b	h	a	b	h	h	h	b	b	h	h	h	b	b	a	h	h	h	h	a	b	b	-	b	b	h	a	h	a	b
GBS2034	chr8	59242034	781.11	a	h	b	h	-	a	b	b	h	a	h	h	h	b	h	a	b	h	a	h	h	h	h	b	h	h	h	h	b	b	h	h	h	h	a	a	b	b	a	b	b	h	a	h	a	b
GBS0696	chr8	59740696	795.33	a	h	b	h	-	a	b	b	h	a	h	a	h	b	h	h	b	h	h	b	h	h	h	h	a	h	b	h	b	b	h	a	b	a	h	h	b	h	b	b	b	h	h	b	h	h
GBS8079	chr8	60098079	795.51	a	h	b	h	b	a	b	b	h	a	h	a	h	b	h	h	b	h	h	b	h	h	a	h	b	h	b	h	b	b	h	h	h	a	h	h	b	b	a	b	b	b	h	b	h	h
GBS5134	chr8	60595134	799.71	a	h	b	a	-	a	b	-	-	a	-	-	b	b	h	b	b	h	h	b	h	b	h	a	b	h	b	h	h	h	-	h	h	a	-	h	b	h	-	h	b	a	a	b	a	h
GBS9970	chr8	61069970	819.95	a	h	h	b	b	a	h	h	b	h	a	a	b	b	h	b	h	h	h	b	a	h	b	h	h	a	b	h	h	h	h	b	b	a	h	h	b	h	-	h	b	h	h	h	a	h
GBS3230	chr8	61813230	822.18	a	h	h	b	-	a	h	h	b	h	-	a	b	b	h	b	h	h	h	b	a	a	b	a	-	a	b	h	h	h	h	b	b	a	h	h	b	h	b	h	b	h	h	h	a	h
GBS3044	chr8	62423044	823.58	a	h	h	b	-	a	h	h	b	h	a	a	b	b	h	b	h	h	h	b	a	h	b	b	-	a	b	h	h	h	h	b	b	a	h	a	b	a	b	a	b	h	h	h	a	h
GBS1590	chr8	62731590	826.65	a	h	h	b	b	a	h	h	b	h	a	a	b	b	h	b	h	h	h	b	a	h	b	b	b	a	b	h	h	h	h	b	b	a	h	h	b	h	b	a	b	a	h	h	a	h
GBS194	chr8	63290193	826.65	a	h	h	b	b	a	h	h	b	a	-	a	b	b	h	b	a	h	h	b	a	h	b	h	a	a	b	h	b	h	h	b	b	a	h	h	b	h	b	a	b	h	h	h	a	h
GBS2433	chr8	64392433	829.49	a	h	h	b	b	a	h	a	b	h	a	a	b	b	h	b	h	h	h	b	a	h	b	b	b	a	b	h	h	h	h	b	b	a	h	h	b	h	b	a	b	h	h	h	a	h
[truncated: 135 more columns]

## Sheet:  phenotype data of inflorescent
Data S2
Inflorecent number per second-order branch in 181 lines
DYF2-001	DYF2-002	DYF2-003	DYF2-004	DYF2-005	DYF2-006	DYF2-007	DYF2-008	DYF2-009	DYF2-010	DYF2-011	DYF2-012	DYF2-013	DYF2-014	DYF2-015	DYF2-016	DYF2-017	DYF2-018	DYF2-019	DYF2-020	DYF2-021	DYF2-022	DYF2-023	DYF2-024	DYF2-025	DYF2-026	DYF2-027	DYF2-028	DYF2-029	DYF2-030	DYF2-031	DYF2-032	DYF2-033	DYF2-034	DYF2-035	DYF2-036	DYF2-037	DYF2-038	DYF2-039	DYF2-040	DYF2-041	DYF2-042	DYF2-043	DYF2-044	DYF2-045	DYF2-046	DYF2-047	DYF2-048	DYF2-049	DYF2-050
5	4.3	4.9	4.1	5.6	6.3	7	6.6	6	7.5	7	4.6	6.7	7.2	4	6.6	6.5	5.2	6.7	6.5	5	6.3	5.5	7.3	7	6.3	4.8	7.9	5.2	6.3	6.3	7	7.5	6.8	6.1	4.8	6.6	4.8	5.6	4.9	5.2	6.7	5.3	5.7	7.5	5	7.7	6.5	5.2	6.1
[truncated: 131 more columns]
