# Supplementary material for: CsMIKC1 regulates inflorescence development and grain production in Cannabis sativa plants
Source: Hortic Res. 2024 Jun 12;11(8):uhae161. doi: 10.1093/hr/uhae161 (PMC11298619; doi:10.1093/hr/uhae161)
Supplement: Web_Material_uhae161 [file web_material_uhae161.zip › supplementary table1 V2-clean copy.xlsx]

## Sheet: Table S1
Primer	Primer Sequence (5'-3')	Usage	Product size (bp)
KASP1987-DF1	GAAGGTGACCAAGTTCATGCTATATTTCTTGTTGAGTGACT	KASP marker KASP1987	150
KASP1987-BF1	GAAGGTCGGAGTCAACGGATTATATTTCTTGTTGAGTGACC
KASP1987-R1	GTCACTCGACATGCACTTC
KASP405-DF1	GAAGGTGACCAAGTTCATGCTTGGATTTGGTGTCTGGAGCTG	KASP marker KASP405	121
KASP405-BF1	GAAGGTCGGAGTCAACGGATTTGGATTTGGTGTCTGGAGCTA
KASP405-R1	ATAAACTCTTTGATTAGTAAAGAAGTGC
KASP1073-DF1	GAAGGTGACCAAGTTCATGCTAGTCTTCTTACAAGGCATGA	KASP marker KASP1073	117
KASP1073-BF1	GAAGGTCGGAGTCAACGGATTAGTCTTCTTACAAGGCATGG
KASP1073-R1	TGGTTTTATTTAGGGCACAAAATC
KASP3738-DF1	GAAGGTGACCAAGTTCATGCTCATACTCCTTTAGCTAACAA	KASP marker KASP3738	135
KASP3738-BF1	GAAGGTCGGAGTCAACGGATTCATACTCCTTTAGCTAACAG
KASP3738-R1	CACGATTTTCAATAACCTTG
KASP2574-DF1	GAAGGTGACCAAGTTCATGCTGTTCTTGAGATGGATTCAGC	KASP marker KASP2574	141
KASP2574-BF1	GAAGGTCGGAGTCAACGGATTGTTCTTGAGATGGATTCAGT
KASP2574-R1	GCTCCATCCAACAATAGCTGGT
KASP255-DF1	GAAGGTGACCAAGTTCATGCTAATCCCCAAGGTGGATAATC	KASP marker KASP255	149
KASP255-BF1	GAAGGTCGGAGTCAACGGATTAATCCCCAAGGTGGATAATT
KASP255-R1	TCTATTCAGCATATCTCTTTCGAGC
KASP574-DF1	GAAGGTGACCAAGTTCATGCTATGAGAATGGTTGACCATTG	KASP marker KASP574	101
KASP574-BF1	GAAGGTCGGAGTCAACGGATTATGAGAATGGTTGACCATTA
KASP574-R1	AGCTGATGGCAATGCTGGGT
KASP1993-DF1	GAAGGTGACCAAGTTCATGCTATATGGATTGATTTAGCATC	KASP marker KASP1993	110
KASP1993-BF1	GAAGGTCGGAGTCAACGGATTATATGGATTGATTTAGCATA
KASP1993-R1	CTCTGTAATTGTAGGAGACA
OE-TEST-F1	ATGCCTCTGCCGACAGTG	Transgenic positive test	299
OE-TEST-R3	CAAAGGTCACTTGTCGATTTATCT
CsCAS9F2	ACAGAGATCACTCTGGCCAATG	Transgenic positive test	953
CsCAS9R2	AGCTGAGACAGGTCGATGCG
CAS-TEST-F6	AAGTCTGATAATGTTCCTTCAGAGGAG	Transgenic positive test	482
CAS-TEST-R6	TCCGACTTGGCGATCATCTTC
CsMIKC1-CDNAF1	ATGGGAAGAGGAAAGGTGGAACT	CsMIKC1 cDNA cloning	810
CsMIKC1-CDNAR1	TTAAAGATCAAAACATCCGCG
NC3304-F1	AGTGGTCTCTGTCCAGTCCTATGGGAAGAGGA	pNC-Cam3304-MCS35S	850
NC3304-R1	GGTCTCAGCAGACCACAAGTTTAAAGATCAAAACA
MIKC1-rt-F1	CGGTCCTAGCATCACCAAGA	CsMIKC1 expression	112
MIKC1-rt-R1	CTTGAGATACTCTTGATAGATGCTC
MIKC1-gs-F1	ATTAAAGGAATGGGTTGCTTAAGA	CsMIKC1 guide DNA	20
MIKC1-gs-R1	TCGATCTTAAGCAACCCATTCCTT
BPC2-gs-F1	ATTATTGCCTCCAAATACCAACTA	CsBPC2 guide DNA	20
BPC2-gs-R1	TCGATAGTTGGTATTTGGAGGCAA
GUS-F1	AACAGAATTTAGTAACTTTG	Transient promoter activity	320
GUS-R1	ATATAAAATATATATTATATAGTTCTTTC
LUC-F1	AGTGGTCTCTGTCCAGTCCTATGGAAGATGCCAAAAAC	Transient promoter activity	1653
LUC-R1	GGTCTCAGCAGACCACAAGTTTACACGGCGATCTTGCC
1144-rt-F1	GGAAAGGACATAGAGTGGTCATTA	LOC115701144 expression	93
1144-rt-R1	TGTACGTCGAAGGTGTTCAAC
BPC2-rt-F1	CCTGGGCGTGATCCAACTA	CsBPC2 expression	109
BPC2-rt-R1	TCCCATAGTTCATTGGGACAG
VIP3-rt-F1	CTTCGTTAGGGTTTTCGATGT	CsVIP3 expression	102
VIP3-rt-R1	GTGCCCCTGGGATCAAAT
TUB-F	CTCGGCTGAGAAAGCATACC	Reference genes for normalization of qRT-PCR data	102
TUB-R	CCATGCCTAGGGTCACACTT
BPC2-attB1-F1	GGGGACAAGTTTGTACAAAAAAGCAGGCTTCATGGATGATGATTCGTTGCGTA	pEG101	1-284 a.a.
BPC2-attB2-R1	GGGGACCACTTTGTACAAGAAAGCTGGGTCCTACCTGATGGTGACAAACTTG
MIKC1-attB1-F1	GGGGACAAGTTTGTACAAAAAAGCAGGCTTCATGGGAAGAGGAAAGGTGGAACT	pEG101, pEG202-YC	1-269 a.a.
MIKC1-attB2-R1	GGGGACCACTTTGTACAAGAAAGCTGGGTCTTAAAGATCAAAACATCCGCG
VIP3-attB1-F1	GGGGACAAGTTTGTACAAAAAAGCAGGCTTCATGAAACTCGCGGGACTCAAATCGT	pEG101, pEG202-YN	1-236 a.a.
VIP3-attB2-R1	GGGGACCACTTTGTACAAGAAAGCTGGGTCTCAGGAGAAGTCATATAGGGATA
CsVIP3-RNAi-F1	AGTGGTCTCTGTCCAGTCCTGGCACTCTAGCTGGGTGCT	CsVIP3 RNAi	195
CsVIP3-RNAi-R1	GGTCTCAGCAGACCACAAGTATACACTAGCAAGCCGACCAG
MIKC1-PF1	GTCCAGAAACTTGAAGTCCAAT	gDNA	1315
MIKC1-PR1	CAAAGGTCACTTGTCGATTTATCT
MIKC1-F2	AGATAAATCGACAAGTGACCTTTG	gDNA	1698
MIKC1-R2	TGTCCGTACATACTCAGAACACTTAC
MIKC1-F3	GATACATCAGGTTGTTAAAGTCGTGA	gDNA	1453
MIKC1-R3	TCCTCCCCGAGAAGATTCCT
MIKC1-F4	CACCAAAAATTCCTGTGAATTTGAT	gDNA	1487
MIKC1-R4	ATATGCAAGATGCATGAATCCG
MIKC1-F5	GGACAACCAGCTTTTCCCTTC	gDNA	1616
MIKC1-R5	TAGATGTATATACTTTCATTGTGACAC
MIKC1-F6	GGAGAAGGTTATTAAATTTGTTGAGT	gDNA	2485
MIKC1-R6	CCAATAGCAGAAGATAGCTATATAGTAC
1144-PF1	GTTGATACATCCCAGTGGCACA	gDNA	2399
1144-PR1	AGCAAAGGTCACTTGTCGATTTA
1144-F2	GAATATGGGTAGGGGAAAGGTGGA	gDNA	3364
1144-R2	TCTGATGTCTCCGCTTCTTTC
1144-F3	CTGCATGATGCGGGAGAGAT	gDNA	3100
1144-R3	AGTTATACTACCTCACGAAAACGA
1144-F4	CCTTCCAACCCGATCCTATA	gDNA	3161
1144-R4	GGCTCGGTTGGTTGCTAAAG
1144-F5	GCGTAGTCAATCCCCTCCT	gDNA	4697
1144-R5	GAGGACCTCTTAAATAAGACCCTAT
1144-R6	GGGTTTGTAACTACTCGCAAAG	gDNA	3394
1144-R6	CCTCCCCGAGAATATTCCTAAATA
1144-F7	CTAGTAGAGTCCCTACTTAAACATAG	gDNA	3451
1144-R7	CGCCAAGGTCCTCTGGGGT
1144-F8	TTGTCCACGAAGTGGTGCG	gDNA	3918
1144-R8	CCTTTACGAGGGTCATCAATCT
1144-F9	CAAAAGAGCCCATACTCGAT	gDNA	4250
1144-R9	CTTTGGCTTCATAGAGCCTCTTG
1144-F10	AGATCCCATGCAAGTTGTC	gDNA	4108
1144-R10	GCTCGACTCATCCATCTACCT
1144-F11	GGTCCAACTCACCACCGATC	gDNA	3754
1144-R11	CTTCAATGCTATGAGCCTAGAAAT
1144-F12	CGAGACGCTGCTATCCTCA	gDNA	4174
1144-R12	ACGATTTGGTCGGCGAC
1144-F13	CTCGAGACTAAATCCTCGCA	gDNA	3663
1144-R13	GCTTCGGGAATGGGGTAA
1144-F14	ATTTTGTGTTTCAAACTCTTGAAC	gDNA	4254
1144-R14	GGCAGATCTTGTAGCTAAAGGA
1144-F15	GAGTCTTTCGATGAAAGTGGAGA	gDNA	4073
1144-R15	CCTTGAAAATTCATTGATCTTATTA
1144-F16	CTCCTTGTGTCAAATCCTTTTA	gDNA	4373
1144-R16	CTTATTTCAATATAATCGGATTTACTTA
1144-F17	CATGTGAACCATGCAACATA	gDNA	4346
1144-R17	GTTCATCACAGAGCAAGCTC
BPC2-F1	CTCTCTCACAATTGTAGGGCT	gDNA	1349
BPC2-R1	CCAAAACAGCAAGAAAGTATTGA
VIP3-F1	ATAAGTTACACAGTAAAGTGAGGC	gDNA	1060
VIP3-R1	GGTTTCTAGACAATCCAAAGCTCA
VIP3-F2	GGATGAGTGTCTGCATTTGGT	gDNA	1088
VIP3-R2	CATGGAACATTTGATGATATTGATGA
COL2-rt-F1	CTTCTGCTAAGGATTTTGCAGC	CsCOL2 expression	222
COL2-rt-R1	TACTCACTTGAGTGAGTTGAAGCCT
COL3-rt-F1	ACAGTTCAGAATTACGAGTTGGGTA	CsCOL3 expression	120
COL3-rt-R1	TCCCTCTTCTCCAACAAGGC
SOC1-rt-F1	GTTCATGCTCCCTTGAAGAACT	CsSOC1 expression	114
SOC1-rt-R1	CCTTAAGTATCTCAATCTGGTCTTTG
FLK1-rt-F1	GAGGAGATAGGCTGTCAACTA	CsFLK1 expression	110
FLK1-rt-R1	GATGGGTCCATGTAAGGTGGA
MBP21-rt-F1	CTCGGACCGTTGAATACAAAGGA	CsMBP21 expression	125
MBP21-rt-R1	TCCCTGTGTTGAAGATCATTAAG
AGL19-rt-F1	CAGCATAAACAAGACCATTGAGC	CsAGL19 expression	132
AGL19-rt-R1	GAATCTTCCTTACTTACAGCAGCCT
