# Supplementary material for: CsMIKC1 regulates inflorescence development and grain production in Cannabis sativa plants
Source: Hortic Res. 2024 Jun 12;11(8):uhae161. doi: 10.1093/hr/uhae161 (PMC11298619; doi:10.1093/hr/uhae161)
Supplement: Web_Material_uhae161 [file web_material_uhae161.zip › supplementary table2-clean copy.xlsx]

## Sheet: Table S2
gene number	gene name	genebank
DP-ZXY-01	60S ribosomal protein L10-like [Cannabis sativa]	XP_030503144.1
DP-ZXY-10	uncharacterized protein LOC115710723 [Cannabis sativa]	XP_030494940.1
DP-ZXY-11	hypothetical protein G4B88_000326 [Cannabis sativa]	KAF4350065.1
DP-ZXY-19
DP-ZXY-22
DP-ZXY-04
DP-ZXY-07
DP-ZXY-12	protein BASIC PENTACYSTEINE2-like [Cannabis sativa]	XP_030507179.1
DP-ZXY-25
DP-ZXY-13	hypothetical protein ES332_D01G268200v1, partial [Gossypium tomentosum]	TYH89530.1
DP-ZXY-23
DP-ZXY-29
DP-ZXY-14	early nodulin-like protein 2 [Cannabis sativa]	XP_030489743.1
DP-ZXY-15	40S ribosomal protein S23 [Cannabis sativa]	XP_030502129.1
DP-ZXY-16	hypothetical protein ARALYDRAFT_470793, partial [Arabidopsis lyrata subsp. lyrata]	EFH65913.1
DP-ZXY-17	hypothetical protein AQUCO_00900205v1, partial [Aquilegia coerulea]	PIA53454.1
DP-ZXY-18
DP-ZXY-02	hypothetical protein GOBAR_DD32191 [Gossypium barbadense]	PPD70927.1
DP-ZXY-20	40S ribosomal protein S26-1 [Morus notabilis]	EXC19546.1
DP-ZXY-24	thioredoxin F-type, chloroplastic-like [Cannabis sativa]	XP_030505644.1
DP-ZXY-26	GDSL esterase/lipase APG-like [Cannabis sativa]	XP_030491448.1
DP-ZXY-27	Histone H4 [Spatholobus suberectus]	TKY62264.1
DP-ZXY-31	PREDICTED: histone H4-like [Erythranthe guttata]	XP_012829650.1
DP-ZXY-32	hypothetical protein C5167_008360 [Papaver somniferum]	RZC64679.1
DP-ZXY-33	hypothetical protein CARUB_v10018191mg [Capsella rubella]	EOA24902.1
DP-ZXY-08
DP-ZXY-34	core histone H2A/H2B/H3/H4 [Medicago truncatula]	AES77675.1
DP-ZXY-05	caffeoylshikimate esterase-like [Cannabis sativa]	XP_030490344.1
