# Supplementary material for: CsMIKC1 regulates inflorescence development and grain production in Cannabis sativa plants
Source: Hortic Res. 2024 Jun 12;11(8):uhae161. doi: 10.1093/hr/uhae161 (PMC11298619; doi:10.1093/hr/uhae161)
Supplement: Web_Material_uhae161 [file web_material_uhae161.zip › supplementary table3-clean copy.xlsx]

## Sheet: Sheet1
	Flowering time (Days)			Panicle weight (g)
	Non-transgenic DMG12	MIKC1-ED7	BPC2-ED2	Non-transgenic DMG12	MIKC1-ED7	BPC2-ED2
H2O treatment	74.03b	76.56a	77.27a	11.3b	10.62c	9.95c
Ethrel treatment	69.80c	77.41a	76.89a	12.2a	10.54c	10.41c
STS treatment	77.25a	78.06a	76.48a	10.2c	10.17c	10.06c
The mean value was statistically analyzed, and the ANOVA with a Tukey’s HSD test was used to determine the significance level between non-transgenic (16 plants) and transgenic plants (16 plants for each of the mutation lines). Letters indicate significant differences (p<0.05).
