# Supplementary material for: CsMIKC1 regulates inflorescence development and grain production in Cannabis sativa plants
Source: Hortic Res. 2024 Jun 12;11(8):uhae161. doi: 10.1093/hr/uhae161 (PMC11298619; doi:10.1093/hr/uhae161)
Supplement: Web_Material_uhae161 [file web_material_uhae161.zip › supplementary table4-clean copy.xlsx]

## Sheet: Sheet1
Description	Scientific Name	Max Score	Total Score	Query Cover	E value	Per. ident	Acc. Len	Accession
MADS-box protein CMB1 isoform X1 [Cannabis sativa]	Cannabis sativa	549	549	1	0	100	269	XP_030484019.1
MADS-box protein CMB1 isoform X2 [Cannabis sativa]	Cannabis sativa	518	518	1	0	95.91	258	XP_030484020.1
MADS-box protein CMB1-like isoform X3 [Cannabis sativa]	Cannabis sativa	515	515	1	0	94.8	255	XP_060958689.1
MADS-box protein CMB1-like [Humulus lupulus]	Humulus lupulus	430	430	1	4e-150	85.35	259	XP_062111500.1
MADS-box transcription factor [Parasponia andersonii]	Parasponia andersonii	395	395	1	4e-136	76.95	261	PON79733.1
MADS-box transcription factor [Trema orientale]	Trema orientale	387	387	1	4e-133	76.58	261	PON97239.1
MADS-box protein CMB1 isoform X2 [Cannabis sativa]	Cannabis sativa	360	360	1	2e-122	70.7	260	XP_030484711.2
truncated transcription factor CAULIFLOWER A isoform X1 [Cannabis sativa]	Cannabis sativa	353	353	1	1e-119	68.93	267	XP_030484710.2
truncated transcription factor CAULIFLOWER D isoform X2 [Morus notabilis]	Morus notabilis	318	318	1	7e-106	65.8	245	XP_024018306.1
truncated transcription factor CAULIFLOWER D isoform X1 [Morus notabilis]	Morus notabilis	313	313	1	4e-104	65.56	246	XP_024018305.1
MADS-box protein [Ficus carica]	Ficus carica	290	290	0.91	3e-95	64.63	229	AJC01942.1
MADS-box protein CMB1 isoform X1 [Ziziphus jujuba]	Ziziphus jujuba	285	285	0.93	4e-93	59.76	244	XP_015895217.1
hypothetical protein FNV43_RR26348 [Rhamnella rubrinervis]	Rhamnella rubrinervis	283	283	0.9	5e-92	62.7	247	KAF3431617.1
hypothetical protein BVRB_6g139710 [Beta vulgaris subsp. vulgaris]	Beta vulgaris subsp. vulgaris	282	282	0.84	6e-92	66.09	243	KMT08698.1
MADS-box protein CMB1 isoform X2 [Ziziphus jujuba]	Ziziphus jujuba	282	282	0.85	8e-92	63.52	242	XP_015895218.1
MADS-box protein CMB1 [Beta vulgaris subsp. vulgaris]	Beta vulgaris subsp. vulgaris	280	280	0.84	4e-91	66.09	243	XP_010681125.2
hypothetical protein L6164_027000 [Bauhinia variegata]	Bauhinia variegata	275	275	0.88	3e-89	62.18	241	KAI4314058.1
MADS-box protein CMB1-like isoform X1 [Chenopodium quinoa]	Chenopodium quinoa	273	273	0.84	2e-88	64.38	246	XP_021718364.1
MADS-box protein CMB1-like isoform X1 [Senna tora]	Senna tora	273	273	0.95	2e-88	58.78	243	KAF7827948.1
agamous-like MADS-box protein MADS2 isoform X1 [Gastrolobium bilobum]	Gastrolobium bilobum	273	273	0.95	3e-88	58.94	244	XP_061360080.1
MADS-box protein CMB1-like isoform X2 [Chenopodium quinoa]	Chenopodium quinoa	273	273	0.84	4e-88	63.95	246	XP_021756511.1
MADS-box protein CMB1-like isoform X1 [Chenopodium quinoa]	Chenopodium quinoa	270	270	0.84	3e-87	63.68	247	XP_021756504.1
hypothetical protein Nepgr_003640 [Nepenthes gracilis]	Nepenthes gracilis	270	270	0.86	4e-87	61.64	239	GMH01801.1
hypothetical protein H5410_025090 [Solanum commersonii]	Solanum commersonii	269	269	0.84	1e-86	60.61	242	KAG5603598.1
unnamed protein product [Prunus armeniaca]	Prunus armeniaca	268	268	0.8	2e-86	66.22	249	CAB4264818.1
agamous-like MADS-box protein MADS2 isoform X2 [Gastrolobium bilobum]	Gastrolobium bilobum	268	268	0.95	4e-86	58.71	245	XP_061360081.1
Developmental protein SEPALLATA, variant 2 [Trifolium repens]	Trifolium repens	267	267	0.84	5e-86	64.66	245	WJX62862.1
hypothetical protein MANES_01G025700v8 [Manihot esculenta]	Manihot esculenta	267	267	0.88	6e-86	60	243	OAY59346.1
hypothetical protein MTR67_021385 [Solanum verrucosum]	Solanum verrucosum	266	266	0.84	1e-85	60.53	240	WMV28000.1
agamous-like MADS-box protein MADS2 [Prunus dulcis]	Prunus dulcis	266	266	0.8	1e-85	64.25	249	XP_034211203.1
MADS-box protein CMB1 [Prunus persica]	Prunus persica	266	266	0.93	1e-85	57.65	249	XP_007221848.1
hypothetical protein PVL29_000010 [Vitis rotundifolia]	Vitis rotundifolia	266	266	0.81	2e-85	64.13	243	KAJ9707733.1
PREDICTED: MADS-box protein CMB1-like isoform X1 [Prunus mume]	Prunus mume	266	266	0.8	2e-85	65.32	249	XP_008243812.1
MADS-box protein CMB1 [Cajanus cajan]	Cajanus cajan	265	265	0.95	2e-85	60.15	240	XP_020213192.1
MADS-box protein CMB1-like [Vigna unguiculata]	Vigna unguiculata	265	265	0.82	3e-85	65.78	244	XP_027913180.1
hypothetical protein F0562_033009 [Nyssa sinensis]	Nyssa sinensis	265	265	0.81	3e-85	64.09	240	KAA8532874.1
MADS-box protein CMB1-like [Vigna radiata var. radiata]	Vigna radiata var. radiata	265	265	0.82	3e-85	65.78	244	XP_014522257.1
hypothetical protein R3W88_013566 [Solanum pinnatisectum]	Solanum pinnatisectum	265	265	0.84	4e-85	59.74	242	KAK4715228.1
PREDICTED: MADS-box protein CMB1-like [Nicotiana attenuata]	Nicotiana attenuata	265	265	0.84	4e-85	59.07	239	XP_019224184.1
PREDICTED: MADS-box protein CMB1-like isoform X4 [Prunus mume]	Prunus mume	264	264	0.78	4e-85	66.05	223	XP_008243816.1
hypothetical protein KY284_034056 [Solanum tuberosum]	Solanum tuberosum	264	264	0.78	4e-85	64.62	215	KAH0646172.1
agamous-like MADS-box protein MADS2 [Vitis vinifera]	Vitis vinifera	265	265	0.81	4e-85	64.13	243	XP_002263410.2
hypothetical protein RDI58_012335 [Solanum bulbocastanum]	Solanum bulbocastanum	265	265	0.82	5e-85	60.53	242	KAK6788537.1
MADS-box transcription factor 28 [Lonicera japonica]	Lonicera japonica	265	265	0.81	5e-85	62.44	243	WAO97431.1
MADS-box protein CMB1-like [Abrus precatorius]	Abrus precatorius	265	265	0.95	5e-85	59.54	244	XP_027362769.1
unnamed protein product [Prunus armeniaca]	Prunus armeniaca	265	265	0.8	6e-85	65.32	249	CAB4295410.1
MADS-box protein 04g005320 isoform X3 [Solanum pennellii]	Solanum pennellii	264	264	0.81	6e-85	61.36	219	XP_015075019.1
agamous-like MADS-box protein MADS2 [Glycine max]	Glycine max	264	264	0.78	7e-85	67.14	244	XP_003518786.1
hypothetical protein PVL29_000010 [Vitis rotundifolia]	Vitis rotundifolia	263	263	0.78	8e-85	65.42	216	KAJ9707731.1
hypothetical protein PVL29_022307 [Vitis rotundifolia]	Vitis rotundifolia	264	264	0.83	8e-85	62.11	245	KAJ9677233.1
MADS-box transcription factor [Quillaja saponaria]	Quillaja saponaria	264	264	0.84	9e-85	60.96	242	KAJ7971117.1
hypothetical protein CMV_010863 [Castanea mollissima]	Castanea mollissima	264	264	0.82	1e-84	63.23	241	KAF3964903.1
PREDICTED: MADS-box protein CMB1-like [Nicotiana sylvestris]	Nicotiana sylvestris	263	263	0.85	1e-84	58.47	239	XP_009788435.1
agamous-like MADS-box protein MADS2 [Vigna angularis]	Vigna angularis	263	263	0.82	1e-84	65.33	244	XP_017426583.1
OLC1v1032578C1 [Oldenlandia corymbosa var. corymbosa]	Oldenlandia corymbosa var. corymbosa	263	263	0.73	2e-84	68.69	241	CAI9096430.1
hypothetical protein GBA52_002775 [Prunus armeniaca]	Prunus armeniaca	262	262	0.78	2e-84	66.2	220	KAH0991292.1
MADS-box protein CMB1 [Manihot esculenta]	Manihot esculenta	263	263	0.88	3e-84	59.75	244	XP_043811198.1
MADS-box transcription factor RIN isoform 2 [Solanum lycopersicum]	Solanum lycopersicum	262	262	0.81	3e-84	60.91	219	NP_001302424.1
unnamed protein product [Ilex paraguariensis]	Ilex paraguariensis	263	263	0.84	3e-84	62.07	241	CAK9142441.1
MADS-box protein CMB1 [Carica papaya]	Carica papaya	263	263	0.95	3e-84	55.86	243	XP_021903284.1
MADS-box transcription factor RIN isoform 1 [Solanum lycopersicum]	Solanum lycopersicum	263	263	0.84	3e-84	58.7	242	NP_001234670.1
MADS-box protein CMB1-like [Tripterygium wilfordii]	Tripterygium wilfordii	263	263	0.85	3e-84	62.07	240	XP_038707697.1
agamous MADS-box protein MADS2 [Trifolium repens]	Trifolium repens	263	263	0.84	3e-84	62.5	245	KAK2429445.1
MADS-box transcription factor ripening inhibitor [Solanum huaylasense]	Solanum huaylasense	261	261	0.81	4e-84	60.91	219	QOC60042.1
MADS-box protein CMB1-like isoform X1 [Prunus yedoensis var. nudiflora]	Prunus yedoensis var. nudiflora	263	263	0.78	4e-84	65.28	250	PQP91678.1
hypothetical protein DCAR_0208127 [Daucus carota subsp. sativus]	Daucus carota subsp. sativus	262	262	0.86	4e-84	60.5	245	WOG88892.1
MADS-box transcription factor ripening inhibitor [Solanum lycopersicum]	Solanum lycopersicum	261	261	0.81	4e-84	60.91	219	QOC60050.1
MADS-box protein CMB1 [Spatholobus suberectus]	Spatholobus suberectus	262	262	0.95	4e-84	59.54	244	TKY69527.1
PREDICTED: developmental protein SEPALLATA 1 [Nelumbo nucifera]	Nelumbo nucifera	262	262	0.85	5e-84	61.37	243	XP_010257958.1
MADS-box transcription factor ripening inhibitor [Solanum lycopersicum]	Solanum lycopersicum	261	261	0.81	5e-84	60.45	219	QOC60046.1
agamous-like MADS-box protein MADS2 [Trifolium pratense]	Trifolium pratense	262	262	0.88	6e-84	62.34	245	XP_045818938.1
MADS-box protein CMB1-like [Mercurialis annua]	Mercurialis annua	262	262	0.83	7e-84	61.21	244	XP_050235580.1
MADS-box transcription factor ripening inhibitor [Solanum lycopersicum]	Solanum lycopersicum	261	261	0.81	7e-84	60.91	219	QOC60047.1
MADS-box protein CMB1-like [Malus domestica]	Malus domestica	261	261	0.83	8e-84	63.27	227	NP_001315971.1
hypothetical protein M9H77_09808 [Catharanthus roseus]	Catharanthus roseus	261	261	0.83	8e-84	63.6	237	KAI5678858.1
LOW QUALITY PROTEIN: agamous-like MADS-box protein MADS2 [Vigna umbellata]	Vigna umbellata	261	261	0.97	9e-84	57.95	242	XP_047147538.1
MADS-box protein 04g005320 isoform X2 [Solanum pennellii]	Solanum pennellii	261	261	0.84	9e-84	59.21	240	XP_015075018.1
MADS-box transcription factor ripening inhibitor [Solanum lycopersicum]	Solanum lycopersicum	261	261	0.81	9e-84	60.45	219	QOC60049.1
MADS-box transcription factor FBP9 [Petunia x hybrida]	Petunia x hybrida	261	261	0.88	1e-83	57.68	245	AAK21249.1
hypothetical protein RGQ29_016084 [Quercus rubra]	Quercus rubra	261	261	0.86	1e-83	59.75	241	KAK4598893.1
developmental protein SEPALLATA 1-like isoform X2 [Durio zibethinus]	Durio zibethinus	261	261	0.9	1e-83	58.54	243	XP_022759170.1
PREDICTED: MADS-box protein CMB1 isoform X2 [Theobroma cacao]	Theobroma cacao	261	261	0.8	2e-83	63.3	240	XP_017970029.1
MADS-box protein CMB1 [Daucus carota subsp. sativus]	Daucus carota subsp. sativus	261	261	0.86	2e-83	60.25	246	NP_001316093.1
unnamed protein product [Trifolium pratense]	Trifolium pratense	261	261	0.84	2e-83	63.79	245	CAJ2648208.1
hypothetical protein PVL29_022307 [Vitis rotundifolia]	Vitis rotundifolia	261	261	0.9	2e-83	57.72	239	KAJ9677232.1
MADS-box protein 04g005320 isoform X1 [Solanum pennellii]	Solanum pennellii	261	261	0.84	2e-83	58.7	242	XP_015075017.1
MADS-box protein CMB1-like [Prosopis cineraria]	Prosopis cineraria	261	261	0.84	2e-83	61.04	244	XP_054823000.1
unnamed protein product [Prunus armeniaca]	Prunus armeniaca	261	261	0.9	2e-83	56.97	251	CAB4281154.1
RIN [Solanum habrochaites]	Solanum habrochaites	261	261	0.84	2e-83	58.7	242	UBX90085.1
hypothetical protein SLEP1_g27519 [Rubroshorea leprosula]	Rubroshorea leprosula	261	261	0.9	2e-83	58.13	244	GKV16957.1
PREDICTED: MADS-box protein CMB1-like [Prunus mume]	Prunus mume	261	261	0.86	2e-83	58.75	251	XP_008240082.1
hypothetical protein GH714_029174 [Hevea brasiliensis]	Hevea brasiliensis	262	262	0.78	2e-83	65.09	278	KAF2298928.1
hypothetical protein GBA52_017735 [Prunus armeniaca]	Prunus armeniaca	261	261	0.9	2e-83	56.97	251	KAH0975836.1
SEPALLATA1-like protein [Prunus yedoensis var. nudiflora]	Prunus yedoensis var. nudiflora	261	261	0.9	3e-83	56.97	251	PQP93697.1
MADS-box transcription factor ripening inhibitor [Solanum chmielewskii]	Solanum chmielewskii	259	259	0.81	3e-83	60.45	219	QOC60038.1
agamous-like MADS-box protein MADS2 [Vicia villosa]	Vicia villosa	260	260	0.95	3e-83	57.63	244	XP_058775871.1
MIKC-type MADS-box transcription factor FBP9 [Petunia x hybrida]	Petunia x hybrida	260	260	0.84	4e-83	60.52	245	WLF01165.1
MADS-box protein CMB1-like [Chenopodium quinoa]	Chenopodium quinoa	260	260	0.9	4e-83	55.82	252	XP_021757206.1
hypothetical protein VITISV_036170 [Vitis vinifera]	Vitis vinifera	260	260	0.81	4e-83	63.23	243	CAN84110.1
MADS-box transcription factor ripening inhibitor [Solanum lycopersicum]	Solanum lycopersicum	259	259	0.81	4e-83	60.45	219	QOC60048.1
